# Supplementary material for: Pre-Hospital Delay in Acute Ischemic Stroke Care: Current Findings and Future Perspectives in a Tertiary Stroke Center from Romania—A Cross-Sectional Study
Source: Medicina (Kaunas). 2022 Jul 27;58(8):1003. doi: 10.3390/medicina58081003 (PMC9415394; doi:10.3390/medicina58081003)
Supplement: Supplementary file 1 [file medicina-58-01003-s001.zip]

Archive with 1 entries (1 files):
- medicina-1772738-supplementary.pdf
